# Supplementary material for: Health related quality of life among Rheumatic Fever and Rheumatic Heart Disease patients in India
Source: PLoS One. 2021 Oct 29;16(10):e0259340. doi: 10.1371/journal.pone.0259340 (PMC8555809; doi:10.1371/journal.pone.0259340)
Supplement: S2 Datasheet — (XLSX) [file pone.0259340.s002.xlsx]

## Sheet: Information
	This datasheet comprises of data pertaining to Table 4 in the manuscript. The data is presented for each disease category for a specific intervention as per definitions given below.
	Disease and intervention categories	Number of patients	Operational definitions
	Rheumatic Fever Remission on ‘No intervention’	80	It refers to patients diagnosed with rheumatic fever as per modified Jones criteria [39], among which treatment (secondary prophylaxis) was stopped by the doctor due to cessation of RF symptoms and completion of secondary prophylaxis in due time. These patients were referred as rheumatic fever remission cases as RF symptoms were subsided among them.
	Rheumatic Fever on ‘Secondary Prophylaxis	19	It refers to patients suffering from rheumatic fever diagnosed on the basis of modified Jones criteria [39] and who were active treatment i.e. on secondary prevention i.e. 4-weekly Inj. Benzathine penicillin.
	Rheumatic Heart Disease on ‘Secondary Prophylaxis’	45	It refers to the patients who had rheumatic carditis and were on secondary prophylaxis i.e. 4-weekly Inj. Benzathine penicillin.
	Rheumatic Heart Disease on ‘Conservative treatment’	153	It refers to the patients suffering from RHD diagnosed using echocardiography and on medical management.
	Rheumatic Heart Disease on ‘Secondary prophylaxis and Conservative management	22	It refers to the patients suffering from RHD diagnosed using echocardiography and who were on two interventions namely secondary prophylaxis and medical management.
	Severe Rheumatic Heart Disease	22	It refers to the patients suffering from RHD having valvular lesions who were being advised surgery by the doctor but they did not avail it and were on medical management.
	Rheumatic heart disease with Congestive heart failure on ‘Conservative treatment’	148	It refers to the patients suffering from RHD along with congestive heart failure as a complication and who were on medical management
	Rheumatic heart disease on ‘valve replacement surgery’	32	It refers to the patients suffering from RHD having valvular lesions and who were being advised surgery and underwent valve replacement surgery.
	Rheumatic heart disease on ‘balloon valvotomy’	68	It refers to the patients suffering from RHD having valvular lesions and who were advised and underwent balloon valvotomy.

## Sheet: RF_No Intervention
Patient number	RF/RHD	Mobility	Self care	Ususal activities	Pain / discomfort	Anxiety/ Depression	clubbed value	EQ5D score	Your Health today	Imagin that there is a new traetment for RF/RHD. It always work but reduce the length of life.how many of your reamaing yr would you be willing to give up, if you could have this traetment and enjoy good halth without RF/RHD disease for the rest of your life.	TTO score
1	RF	1	1	1	1	1	11111	1	90	1	0.9
2	RF	1	1	1	1	1	11111	1	100	0.5	0.95
3	RF	1	1	1	1	1	11111	1	100	1	0.9
4	RF	1	1	1	1	1	11111	1	95	1	0.9
5	RF	1	1	1	1	1	11111	1	100	1	0.9
6	RF	2	1	3	3	2	21332	0.54207	90	1	0.9
7	RF	1	1	1	1	1	11111	1	85	1	0.9
8	RF	1	1	1	2	1	11121	0.78049	77	1	0.9
9	RF	1	1	1	2	1	11121	0.78049	95	0.5	0.95
10	RF	1	1	1	1	1	11111	1	90	0.5	0.95
11	RF	1	1	1	1	1	11111	1	98	1	0.9
12	RF	1	1	1	1	1	11111	1	98	1	0.9
13	RF	1	1	1	1	1	11111	1	95	1	0.9
14	RF	2	1	1	2	1	21121	0.647902	95	0	1
15	RF	1	1	1	1	1	11111	1	100	1	0.9
16	RF	2	1	2	2	2	21222	0.568351	100	1	0.9
17	RF	2	1	2	3	3	21233	0.54713	95	1	0.9
18	RF	1	1	1	1	1	11111	1	100	1	0.9
19	RF	1	1	1	1	1	11111	1	100	1	0.9
20	RF	1	1	1	1	1	11111	1	100	1	0.9
21	RF	1	1	1	1	1	11111	1	100	1	0.9
22	RF	1	1	1	1	1	11111	1	100	1	0.9
23	RF	1	1	1	1	1	11111	1	100	0.5	0.95
24	RF	1	1	1	1	1	11111	1	100	1	0.9
25	RF	1	1	1	1	1	11111	1	100	0	1
26	RF	1	1	1	1	1	11111	1	90	0	1
27	RF	1	1	1	1	1	11111	1	100	1	0.9
28	RF	1	1	1	1	1	11111	1	95	2	0.8
29	RF	1	1	1	1	1	11111	1	90	1	0.9
30	RF	1	1	1	1	1	11111	1	80	1	0.9
31	RF	1	1	1	1	1	11111	1	98	2	0.8
32	RF	2	1	2	3	2	21232	0.553741	95	0	1
33	RF	1	1	1	1	1	11111	1	80	2	0.8
34	RF	1	1	1	1	1	11111	1	100	1	0.9
35	RF	1	1	1	1	1	11111	1	85	1	0.9
36	RF	1	1	2	1	1	11211	0.79063	100	1	0.9
37	RF	1	1	1	1	1	11111	1	100	1	0.9
38	RF	2	1	1	2	1	21121	0.647902	100	0.5	0.95
39	RF	1	1	1	1	1	11111	1	90	0	1
40	RF	1	1	1	1	1	11111	1	100	1	0.9
41	RF	1	1	1	1	1	11111	1	95	1	0.9
42	RF	1	1	1	1	1	11111	1	95	1	0.9
43	RF	1	1	1	1	1	11111	1	100	0.5	0.95
44	RF	1	1	1	1	1	11111	1	90	1	0.9
45	RF	1	1	1	1	1	11111	1	100	1	0.9
46	RF	1	1	1	1	1	11111	1	100	1	0.9
47	RF	1	1	1	1	1	11111	1	95	1	0.9
48	RF	1	1	1	1	2	11112	0.814345	90	1	0.9
49	RF	1	1	1	1	1	11111	1	80	1	0.9
50	RF	1	1	1	1	1	11111	1	98	2	0.8
51	RF	1	1	1	1	1	11111	1	95	2	0.8
52	RF	1	1	1	1	1	11111	1	80	2	0.8
53	RF	1	1	1	1	1	11111	1	100	0	1
54	RF	1	1	1	1	1	11111	1	85	2	0.8
55	RF	1	1	1	1	1	11111	1	95	1	0.9
56	RF	1	1	1	1	1	11111	1	100	1	0.9
57	RF	1	1	1	1	1	11111	1	100	0	1
58	RF	1	1	1	1	1	11111	1	90	1	0.9
59	RF	1	1	1	1	1	11111	1	100	1	0.9
60	RF	1	1	1	1	1	11111	1	95	1	0.9
61	RF	1	1	1	1	1	11111	1	95	0.5	0.95
62	RF	1	1	1	1	1	11111	1	100	0	1
63	RF	1	1	1	1	1	11111	1	90	1	0.9
64	RF	1	1	1	1	1	11111	1	85	0	1
65	RF	1	1	1	1	1	11111	1	95	1	0.9
66	RF	1	1	2	1	1	11211	0.79063	95	0	1
67	RF	1	1	1	1	1	11111	1	90	0	1
68	RF	1	1	1	1	1	11111	1	80	1	0.9
69	RF	1	1	1	1	1	11111	1	98	0	1
70	RF	1	1	1	1	1	11111	1	95	0	1
71	RF	1	1	1	1	1	11111	1	80	1	0.9
72	RF	1	1	1	1	1	11111	1	100	1	0.9
73	RF	1	1	1	1	1	11111	1	85	0	1
74	RF	1	1	1	1	1	11111	1	95	1	0.9
75	RF	1	1	1	1	1	11111	1	100	1	0.9
76	RF	1	1	1	1	1	11111	1	100	0	1
77	RF	1	1	1	1	1	11111	1	100	1	0.9
78	RF	1	1	1	1	1	11111	1	100	1	0.9
79	RF	1	1	1	1	1	11111	1	95	1	0.9
80	RF	1	1	1	1	1	11111	1	95	0	1

## Sheet: RF_secondary prophylaxis
Patinet number	RF/RHD	Treatment (Injec. Benzathine)	Mobility	Self care	Ususal activities	Pain / discomfort	Anxiety/ Depression	clubbed value	EQ5D score	Your Health today	How many more years do you expect to live with RF/RHD disease?	Imagin that there is a new traetment for RF/RHD. It always work but reduce the length of life.how many of your reamaing yr would you be willing to give up, if you could have this traetment and enjoy good halth without RF/RHD disease for the rest of your life.	TTO score
1	RF	Yes	1	1	1	1	1	11111	1	90	50	1	0.9
2	RF	Yes	1	1	1	1	1	11111	1	100	50	1	0.9
3	RF	Yes	1	1	1	2	1	11121	0.78049	95	38	5	0.5
4	RF	Yes	1	1	1	1	1	11111	1	95	50	2	0.8
5	RF	Yes	1	1	1	1	1	11111	1	100	52	1	0.9
6	RF	Yes	1	1	1	1	1	11111	1	90	45	1	0.9
7	RF	Yes	1	1	1	1	1	11111	1	85	50	1	0.9
8	RF	Yes	1	1	1	2	2	11122	0.723229	77	60	1	0.9
9	RF	Yes	1	1	1	1	1	11111	1	95	48	2	0.8
10	RF	Yes	1	1	1	1	1	11111	1	90	48	3	0.7
11	RF	Yes	2	1	1	1	1	21111	0.734283	80	28	2	0.8
12	RF	Yes	1	1	2	1	1	11211	0.79063	98	68	2	0.8
13	RF	Yes	1	1	1	1	1	11111	1	95	58	2	0.8
14	RF	Yes	1	1	1	1	1	11111	1	80	34	2	0.8
15	RF	Yes	1	1	1	1	1	11111	1	100	60	1	0.9
16	RF	Yes	1	1	1	1	1	11111	1	85	40	2	0.8
17	RF	Yes	1	1	1	1	1	11111	1	95	40	1	0.9
18	RF	Yes	1	1	2	1	1	11211	0.79063	100	50	2	0.8
19	RF	Yes	1	1	1	1	1	11111	1	100	60	2	0.8

## Sheet: RHD_secondary prophylaxis
Patient number	RF/RHD	Treatment (Injec. Benzathine)	Mobility	Self care	Ususal activities	Pain / discomfort	Anxiety/ Depression	clubbed value	EQ5D score	Your Health today	How many more years do you expect to live with RF/RHD disease?	Imagin that there is a new traetment for RF/RHD. It always work but reduce the length of life.how many of your reamaing yr would you be willing to give up, if you could have this traetment and enjoy good halth without RF/RHD disease for the rest of your life.	TTO score
1	RHD	Yes	1	1	1	1	1	11111	1	90	50	1	0.9
2	RHD	Yes	1	1	1	1	1	11111	1	95	45	2	0.8
3	RHD	Yes	1	1	1	1	1	11111	1	85	50	1	0.9
4	RHD	Yes	1	1	1	2	3	11123	0.708319	70	20	2	0.8
5	RHD	Yes	1	1	1	1	1	11111	1	86	30	2	0.8
6	RHD	Yes	1	1	1	1	1	11111	1	90	40	2	0.8
7	RHD	Yes	1	1	1	1	1	11111	1	100	58	2	0.8
8	RHD	Yes	1	1	2	1	2	11212	0.733538	80	25	1	0.9
9	RHD	Yes	1	1	1	1	1	11111	1	95	40	1	0.9
10	RHD	Yes	2	1	1	1	1	21111	0.734283	100	51	3	0.7
11	RHD	Yes	1	1	2	1	1	11211	0.79063	90	50	1	0.9
12	RHD	Yes	1	1	1	1	1	11111	1	90	35	1	0.9
13	RHD	Yes	2	1	2	1	2	21212	0.627206	85	30	2	0.8
14	RHD	Yes	2	1	1	1	1	21111	0.734283	90	55	2	0.8
15	RHD	Yes	1	1	2	1	3	11213	0.718671	78	20	2	0.8
16	RHD	Yes	1	1	1	1	1	11111	1	90	50	1	0.9
17	RHD	Yes	1	1	1	2	1	11121	0.78049	65	15	1	0.9
18	RHD	Yes	1	1	2	3	2	11232	0.653282	75	40	4	0.6
19	RHD	Yes	1	1	1	1	1	11111	1	90	45	2	0.8
20	RHD	Yes	1	1	1	1	1	11111	1	75	40	2	0.8
21	RHD	Yes	1	1	1	1	1	11111	1	85	25	2	0.8
22	RHD	Yes	2	1	1	1	1	21111	0.734283	100	50	2	0.8
23	RHD	Yes	1	1	1	1	1	11111	1	90	55	1	0.9
24	RHD	Yes	1	1	1	1	1	11111	1	90	45	1	0.9
25	RHD	Yes	2	1	2	2	2	21222	0.568351	85	50	1	0.9
26	RHD	Yes	1	1	1	2	1	11121	0.78049	80	30	1	0.9
27	RHD	Yes	1	1	1	1	1	11111	1	98	60	2	0.8
28	RHD	Yes	1	1	1	1	1	11111	1	95	47	2	0.8
29	RHD	Yes	1	1	1	1	1	11111	1	85	39	1	0.9
30	RHD	Yes	1	1	1	1	2	11112	0.814345	85	43	3	0.7
31	RHD	Yes	1	1	1	1	1	11111	1	95	42	4	0.6
32	RHD	Yes	1	1	1	1	1	11111	1	80	35	1	0.9
33	RHD	Yes	1	1	1	1	1	11111	1	95	50	1	0.9
34	RHD	Yes	1	1	2	1	1	11211	0.79063	50	20	1	0.9
35	RHD	Yes	1	1	1	1	1	11111	1	88	35	2	0.8
36	RHD	Yes	1	1	1	1	1	11111	1	80	34	2	0.8
37	RHD	Yes	1	1	1	1	1	11111	1	90	30	2	0.8
38	RHD	Yes	1	1	1	1	1	11111	1	90	48	1	0.9
39	RHD	Yes	1	1	1	2	1	11121	0.78049	95	18	2	0.8
40	RHD	Yes	2	1	1	2	1	21121	0.647902	70	42	2	0.8
41	RHD	Yes	1	1	1	1	1	11111	1	95	50	2	0.8
42	RHD	Yes	1	1	1	2	1	11121	0.78049	75	50	3	0.7
43	RHD	Yes	1	1	1	1	1	11111	1	95	55	2	0.8
44	RHD	Yes	3	1	1	2	1	31121	0.619319	75	38	2	0.8
45	RHD	Yes	1	1	1	1	1	11111	1	85	50	1	0.9

## Sheet: RHD_conservative management
Patient number	RF/RHD	Treatment (RHD conservative Rx)	Mobility	Self care	Ususal activities	Pain / discomfort	Anxiety/ Depression	clubbed value	EQ5D score	Your Health today	How many more years do you expect to live with RF/RHD disease?	Imagin that there is a new traetment for RF/RHD. It always work but reduce the length of life.how many of your reamaing yr would you be willing to give up, if you could have this traetment and enjoy good halth without RF/RHD disease for the rest of your life.	TTO score
1	RHD	Yes	1	1	1	1	1	11111	1	90	37	1	0.9
2	RHD	yes	2	1	1	2	1	21121	0.647902	63	35	1	0.9
3	RHD	Yes	1	1	1	1	1	11111	1	75	40	1	0.9
4	RHD	Yes	1	1	1	1	2	11112	0.814345	75	15	1	0.9
5	RHD	Yes	2	1	1	2	1	21121	0.647902	85	30	2	0.8
6	RHD	Yes	1	1	1	1	1	11111	1	95	30	1	0.9
7	RHD	Yes	1	1	1	1	1	11111	1	95	30	1	0.9
8	RHD	Yes	1	1	1	2	2	11122	0.723229	85	35	2	0.8
9	RHD	Yes	1	1	1	1	1	11111	1	90	20	2	0.8
10	RHD	Yes	1	1	1	1	1	11111	1	90	50	2	0.8
11	RHD	Yes	1	1	1	1	1	11111	1	80	36	2	0.8
12	RHD	Yes	1	1	2	2	1	11221	0.700936	65	10	1	0.9
13	RHD	Yes	1	1	1	1	1	11111	1	80	15	2	0.8
14	RHD	Yes	1	1	1	1	1	11111	1	75	20	1	0.9
15	RHD	Yes	1	1	1	1	2	11112	0.814345	90	45	1	0.9
16	RHD	Yes	1	1	1	1	1	11111	1	90	15	2	0.8
17	RHD	Yes	2	1	2	2	2	21222	0.568351	70	15	1	0.9
18	RHD	Yes	2	1	2	3	1	21231	0.57913	75	40	2	0.8
19	RHD	Yes	1	1	2	2	1	11221	0.700936	70	15	1	0.9
20	RHD	Yes	3	1	2	1	2	31212	0.604282	85	40	2	0.8
21	RHD	Yes	2	2	2	2	1	22221	0.492934	60	15	1	0.9
22	RHD	Yes	1	1	1	2	2	11122	0.723229	95	50	2	0.8
23	RHD	Yes	1	1	1	1	1	11111	1	65	38	2	0.8
24	RHD	Yes	2	2	2	2	1	22221	0.492934	70	46	3	0.7
25	RHD	Yes	2	2	2	2	1	22221	0.492934	80	50	1	0.9
26	RHD	Yes	2	1	2	1	1	21211	0.658217	80	25	3	0.7
27	RHD	Yes	1	1	1	2	1	11121	0.78049	90	40	1	0.9
28	RHD	Yes	4	1	2	4	1	41241	0.418962	72	20	1	0.9
29	RHD	Yes	2	1	1	2	2	21122	0.616861	75	30	1	0.9
30	RHD	Yes	1	1	1	1	1	11111	1	95	20	1	0.9
31	RHD	Yes	1	1	1	1	1	11111	1	90	20	1	0.9
32	RHD	Yes	2	1	2	2	2	21222	0.568351	65	15	1	0.9
33	RHD	Yes	2	2	1	1	3	22113	0.565708	65	15	1	0.9
34	RHD	Yes	1	1	1	1	1	11111	1	85	20	2	0.8
35	RHD	Yes	1	1	1	1	1	11111	1	80	20	2	0.8
36	RHD	Yes	1	1	1	2	2	11122	0.723229	70	40	2	0.8
37	RHD	Yes	1	1	1	1	1	11111	1	90	55	1	0.9
38	RHD	Yes	2	2	2	2	2	22222	0.467358	80	10	1	0.9
39	RHD	Yes	1	1	1	1	1	11111	1	90	50	1	0.9
40	RHD	Yes	2	1	2	2	2	21222	0.568351	50	9	1	0.9
41	RHD	Yes	1	1	1	1	1	11111	1	80	22	1	0.9
42	RHD	Yes	1	1	1	2	1	11121	0.78049	70	10	1	0.9
43	RHD	Yes	1	1	1	1	1	11111	1	75	10	0.5	0.95
44	RHD	Yes	1	1	1	3	1	11131	0.726	80	15	1	0.9
45	RHD	Yes	3	1	1	3	1	31131	0.605	85	40	2	0.8
46	RHD	Yes	3	3	4	3	2	33432	0.334582	80	45	3	0.7
47	RHD	Yes	3	1	3	3	2	31332	0.520611	60	20	2	0.8
48	RHD	Yes	2	1	2	2	1	21221	0.594858	75	50	1	0.9
49	RHD	Yes	1	1	1	1	1	11111	1	65	40	2	0.8
50	RHD	Yes	1	1	1	1	1	11111	1	98	60	1	0.9
51	RHD	Yes	1	1	1	1	1	11111	1	95	30	2	0.8
52	RHD	Yes	1	1	1	1	1	11111	1	90	50	1	0.9
53	RHD	Yes	1	1	1	1	1	11111	1	85	25	1	0.9
54	RHD	Yes	1	1	1	1	1	11111	1	80	20	1	0.9
55	RHD	Yes	1	1	1	1	1	11111	1	80	35	3	0.7
56	RHD	Yes	1	1	1	1	1	11111	1	75	20	1	0.9
57	RHD	Yes	1	1	2	2	1	11221	0.700936	65	20	2	0.8
58	RHD	Yes	1	1	1	4	1	11141	0.615739	80	30	2	0.8
59	RHD	Yes	1	1	1	1	1	11111	1	80	38	2	0.8
60	RHD	Yes	2	1	2	3	1	21231	0.57913	98	30	1	0.9
61	RHD	Yes	1	1	1	1	1	11111	1	85	39	2	0.8
62	RHD	Yes	1	1	1	1	1	11111	1	80	15	1	0.9
63	RHD	Yes	1	1	2	2	1	11221	0.700936	70	26	2	0.8
64	RHD	Yes	1	1	1	1	1	11111	1	94	40	2	0.8
65	RHD	Yes	3	2	2	2	2	32222	0.44585	70	46	1	0.9
66	RHD	Yes	2	2	2	2	1	22221	0.492934	80	40	1	0.9
67	RHD	Yes	3	1	3	1	1	31311	0.618	85	35	1	0.9
68	RHD	Yes	1	1	1	2	2	11122	0.723229	80	42	2	0.8
69	RHD	Yes	2	2	2	2	1	22221	0.492934	70	35	1	0.9
70	RHD	Yes	1	1	2	1	2	11212	0.733538	75	30	1	0.9
71	RHD	Yes	2	2	2	1	1	22211	0.551565	80	32	1	0.9
72	RHD	Yes	3	1	3	2	2	31322	0.53493	50	33	2	0.8
73	RHD	Yes	3	2	3	1	2	32312	0.49186	70	20	1	0.9
74	RHD	Yes	1	1	1	1	1	11111	1	85	40	1	0.9
75	RHD	Yes	1	1	1	1	1	11111	1	90	20	1	0.9
76	RHD	Yes	1	1	1	1	1	11111	1	80	20	1	0.9
77	RHD	Yes	1	1	1	1	1	11111	1	90	35	1	0.9
78	RHD	Yes	1	1	1	1	1	11111	1	82	22	1	0.9
79	RHD	Yes	1	1	1	1	1	11111	1	85	15	2	0.8
80	RHD	Yes	1	1	1	1	1	11111	1	75	20	1	0.9
81	RHD	Yes	1	1	1	1	1	11111	1	95	50	1	0.9
82	RHD	Yes	1	1	1	1	1	11111	1	90	25	1	0.9
83	RHD	Yes	1	1	1	1	1	11111	1	70	17	1	0.9
84	RHD	Yes	1	1	1	1	1	11111	1	85	20	1	0.9
85	RHD	Yes	1	1	2	1	1	11211	0.79063	90	50	1	0.9
86	RHD	Yes	2	2	2	2	1	22221	0.492934	85	20	1	0.9
87	RHD	Yes	1	1	1	2	1	11121	0.78049	90	50	1	0.9
88	RHD	Yes	2	1	1	2	2	21122	0.616861	90	30	1	0.9
89	RHD	Yes	2	2	2	1	1	22211	0.551565	63	15	1	0.9
90	RHD	Yes	1	1	1	1	1	11111	1	80	30	1	0.9
91	RHD	Yes	1	1	1	3	1	11131	0.726	90	55	2	0.8
92	RHD	Yes	1	1	2	3	3	11233	0.646671	75	38	2	0.8
93	RHD	Yes	1	1	1	3	1	11131	0.726	85	20	2	0.8
94	RHD	Yes	2	1	2	2	1	21221	0.594858	85	20	2	0.8
95	RHD	Yes	2	1	2	2	1	21221	0.594858	85	20	2	0.8
96	RHD	Yes	1	1	1	2	1	11121	0.78049	90	20	2	0.8
97	RHD	Yes	1	1	1	1	1	11111	1	90	40	1	0.9
98	RHD	Yes	1	1	1	2	2	11122	0.723229	90	20	1	0.9
99	RHD	yes	1	1	1	2	1	11121	0.78049	80	29	2	0.8
100	RHD	Yes	2	1	1	2	1	21121	0.647902	75	36	2	0.8
101	RHD	Yes	1	2	1	2	2	12122	0.615568	75	5	1	0.9
102	RHD	Yes	1	1	1	1	2	11112	0.814345	80	35	1	0.9
103	RHD	Yes	3	2	2	3	2	32232	0.431531	60	24	3	0.7
104	RHD	Yes	1	1	1	1	1	11111	1	85	24	1	0.9
105	RHD	Yes	1	1	1	1	1	11111	1	55	18	2	0.8
106	RHD	Yes	2	1	1	2	1	21121	0.647902	85	22	1	0.9
107	RHD	Yes	2	1	1	2	1	21121	0.647902	70	30	1	0.9
108	RHD	Yes	1	1	1	1	1	11111	1	70	30	1	0.9
109	RHD	Yes	1	1	1	1	2	11112	0.814345	80	35	2	0.8
110	RHD	Yes	1	1	2	2	2	11222	0.669243	85	35	1	0.9
111	RHD	Yes	1	1	1	1	1	11111	1	88	30	1	0.9
112	RHD	Yes	1	1	1	1	1	11111	1	45	24	2	0.8
113	RHD	Yes	2	1	2	1	1	21211	0.658217	75	20	2	0.8
114	RHD	Yes	1	1	1	2	2	11122	0.723229	70	48	2	0.8
115	RHD	Yes	1	1	1	1	1	11111	1	95	55	1	0.9
116	RHD	Yes	1	1	2	1	3	11213	0.718671	75	40	3	0.7
117	RHD	Yes	1	2	1	1	1	12111	0.731053	75	25	2	0.8
118	RHD	Yes	1	1	1	1	2	11112	0.814345	68	20	2	0.8
119	RHD	Yes	2	2	2	1	2	22212	0.525235	75	25	2	0.8
120	RHD	Yes	1	1	1	2	1	11121	0.78049	85	20	2	0.8
121	RHD	Yes	1	1	1	1	1	11111	1	95	50	1	0.9
122	RHD	Yes	2	2	1	2	1	22121	0.541219	48	14	3	0.7
123	RHD	Yes	2	1	2	1	2	21212	0.627206	85	44	2	0.8
124	RHD	Yes	3	2	2	2	2	32222	0.44585	65	20	3	0.7
125	RHD	Yes	1	2	2	2	2	12222	0.567125	70	20	1	0.9
126	RHD	Yes	1	1	2	1	1	11211	0.79063	90	35	2	0.8
127	RHD	Yes	1	2	1	1	1	12111	0.731053	68	30	2	0.8
128	RHD	Yes	1	1	1	2	2	11122	0.723229	65	30	1	0.9
129	RHD	Yes	1	1	2	1	1	11211	0.79063	95	30	1	0.9
130	RHD	Yes	2	1	2	2	1	21221	0.594858	95	40	1	0.9
131	RHD	Yes	2	1	2	2	2	21222	0.568351	80	25	2	0.8
132	RHD	Yes	1	1	1	1	1	11111	1	85	25	2	0.8
133	RHD	Yes	1	1	1	1	1	11111	1	85	40	2	0.8
134	RHD	Yes	1	1	2	2	2	11222	0.669243	70	20	1	0.9
135	RHD	Yes	1	1	1	1	1	11111	1	99	37	2	0.8
136	RHD	Yes	1	1	2	2	1	11221	0.700936	85	30	2	0.8
137	RHD	Yes	1	1	1	1	1	11111	1	80	20	2	0.8
138	RHD	Yes	1	1	1	1	1	11111	1	85	30	1	0.9
139	RHD	Yes	1	1	1	1	1	11111	1	75	47	2	0.8
140	RHD	Yes	1	1	1	1	1	11111	1	90	25	1	0.9
141	RHD	Yes	1	1	1	1	1	11111	1	90	40	1	0.9
142	RHD	Yes	2	1	2	3	1	21231	0.57913	82	35	1	0.9
143	RHD	Yes	1	1	1	1	1	11111	1	85	40	2	0.8
144	RHD	Yes	1	1	1	1	1	11111	1	95	50	3	0.7
145	RHD	Yes	1	1	1	2	2	11122	0.723229	90	10	1	0.9
146	RHD	Yes	1	1	1	1	1	11111	1	85	32	2	0.8
147	RHD	Yes	2	1	2	1	2	21212	0.627206	80	18	1	0.9
148	RHD	Yes	1	1	1	1	1	11111	1	90	45	2	0.8
149	RHD	Yes	1	1	1	1	1	11111	1	95	40	2	0.8
150	RHD	Yes	2	1	1	2	1	21121	0.647902	80	30	2	0.8
151	RHD	Yes	1	1	1	1	1	11111	1	95	25	1	0.9
152	RHD	Yes	1	1	2	1	2	11212	0.733538	80	37	2	0.8
153	RHD	Yes	1	1	1	1	1	11111	1	90	35	1	0.9

## Sheet: RHD_secondaryplusconservative
Patient number	RF/RHD	Advise for surgery	Treatment (Injec. Benzathine)	Treatment (RHD conservative Rx)	Both	Treatment stopped	Mobility	Self care	Ususal activities	Pain / discomfort	Anxiety/ Depression	clubbed value	EQ5D score	Your Health today	Imagin that there is a new traetment for RF/RHD. It always work but reduce the length of life.how many of your reamaing yr would you be willing to give up, if you could have this traetment and enjoy good halth without RF/RHD disease for the rest of your life.	TTO score
1	RHD	No	Yes	Yes	Yes	No	3	1	3	3	1	31331	0.546	75	2	0.8
2	RHD	No	Yes	Yes	Yes	No	1	1	1	1	1	11111	1	95	1	0.9
3	RHD	No	Yes	Yes	Yes	No	1	1	1	1	1	11111	1	85	2	0.8
4	RHD	No	Yes	Yes	Yes	No	1	1	1	1	1	11111	1	85	2	0.8
5	RHD	No	Yes	Yes	Yes	No	1	1	3	1	5	11315	0.49	85	2	0.8
6	RHD	No	Yes	Yes	Yes	No	1	1	1	1	1	11111	1	95	1	0.9
7	RHD	No	Yes	Yes	Yes	No	2	2	3	2	3	22323	0.449027	60	1	0.9
8	RHD	No	Yes	Yes	Yes	No	1	1	1	1	1	11111	1	80	2	0.8
9	RHD	No	Yes	Yes	Yes	No	2	1	2	2	1	21221	0.594858	100	2	0.8
10	RHD	No	Yes	Yes	Yes	No	2	1	1	1	2	21112	0.680472	95	1	0.9
11	RHD	No	Yes	Yes	Yes	No	1	1	2	3	2	11232	0.653282	60	2	0.8
12	RHD	No	Yes	Yes	Yes	No	1	1	1	1	2	11112	0.814345	75	1	0.9
13	RHD	No	Yes	Yes	Yes	No	1	1	2	3	3	11233	0.646671	80	3	0.7
14	RHD	No	Yes	Yes	Yes	No	1	1	2	1	1	11211	0.79063	75	2	0.8
15	RHD	No	Yes	Yes	Yes	No	3	2	5	3	3	32533	0.215249	75	2	0.8
16	RHD	No	Yes	Yes	Yes	No	1	1	1	1	1	11111	1	94	1	0.9
17	RHD	No	Yes	Yes	Yes	No	2	1	1	2	3	21123	0.608778	75	3	0.7
18	RHD	No	Yes	Yes	Yes	No	2	1	1	1	2	21112	0.680472	70	2	0.8
19	RHD	No	Yes	Yes	Yes	No	1	1	2	2	2	11222	0.669243	65	1	0.9
20	RHD	No	Yes	Yes	Yes	No	2	2	2	2	1	22221	0.492934	55	1	0.9
21	RHD	No	Yes	Yes	Yes	No	1	1	1	1	1	11111	1	80	1	0.9
22	RHD	No	Yes	Yes	Yes	No	1	1	1	1	1	11111	1	100	2	0.8

## Sheet: RHD surgery advised_not availed
Patient Number	Advise for surgery	Whether surgery Availed	Treatment (RHD conservative Rx)	Mobility	Self care	Ususal activities	Pain / discomfort	Anxiety/ Depression	clubbed value	EQ5D score	Your Health today	How many more years do you expect to live with RF/RHD disease?	Imagin that there is a new treatment for RF/RHD. It always work but reduce the length of life.how many of your reamaing yr would you be willing to give up, if you could have this traetment and enjoy good halth without RF/RHD disease for the rest of your life.	TTO score
1	Yes	No	Yes	3	3	4	4	3	33443	0.235947	70	10	1	0.9
2	Yes	No	Yes	1	1	1	2	1	11121	0.78049	80	20	1	0.9
3	Yes	No	Yes	2	2	2	2	1	22221	0.492934	75	15	5	0.5
4	Yes	No	Yes	2	1	2	1	1	21211	0.658217	75	20	2	0.8
5	Yes	No	Yes	2	1	1	2	5	21125	0.391778	75	10	1	0.9
6	Yes	No	Yes	3	2	2	3	2	32232	0.431531	60	40	1	0.9
7	Yes	No	Yes	4	1	4	3	3	41433	0.419811	65	20	1	0.9
8	yes	No	Yes	1	1	1	1	1	11111	1	90	20	1	0.9
9	Yes	No	Yes	2	1	2	3	2	21232	0.553741	80	10	2	0.8
10	Yes	No	Yes	1	1	1	1	1	11111	1	80	20	2	0.8
11	Yes	No	Yes	1	1	1	1	1	11111	1	85	10	2	0.8
12	Yes	No	Yes	4	2	2	1	3	42213	0.464468	65	25	2	0.8
13	Yes	No	Yes	1	1	3	1	1	11311	0.739	75	10	2	0.8
14	Yes	No	Yes	3	2	3	3	2	32332	0.41986	70	15	2	0.8
15	Yes	No	Yes	2	3	2	2	1	23221	0.472449	70	25	1	0.9
16	Yes	No	Yes	1	1	1	3	1	11131	0.726	75	15	2	0.8
17	Yes	No	Yes	1	1	1	1	1	11111	1	80	10	1	0.9
18	Yes	No	Yes	1	1	1	1	2	11112	0.814345	75	10	2	0.8
19	Yes	No	Yes	4	2	3	1	3	42313	0.452797	65	20	2	0.8
20	Yes	No	Yes	1	1	2	2	1	11221	0.700936	70	15	1	0.9
21	Yes	No	Yes	1	1	1	1	1	11111	1	75	20	0.5	0.95
22	Yes	No	Yes	1	1	1	2	2	11122	0.723229	80	15	5	0.5

## Sheet: RHD_CHF_conservative
Patient number	RF/RHD	Advise for surgery	Treatment (RHD conservative Rx)	Mobility	Self care	Ususal activities	Pain / discomfort	Anxiety/ Depression	clubbed value	EQ5D score	Your Health today	How many more years do you expect to live with RF/RHD disease?	Imagin that there is a new traetment for RF/RHD. It always work but reduce the length of life.how many of your reamaing yr would you be willing to give up, if you could have this traetment and enjoy good halth without RF/RHD disease for the rest of your life.	TTO score
1	RHD	No	Yes	1	1	1	1	1	11111	1	80	30	1	0.9
2	RHD	No	Yes	1	1	1	3	1	11131	0.726	85	48	1	0.9
3	RHD	No	Yes	2	1	1	2	1	21121	0.647902	70	30	2	0.8
4	RHD	No	Yes	2	1	1	1	1	21111	0.734283	80	30	2	0.8
5	RHD	No	Yes	1	1	1	2	2	11122	0.723229	75	40	2	0.8
6	RHD	No	Yes	1	1	1	1	1	11111	1	75	15	1	0.9
7	RHD	No	Yes	1	1	1	1	1	11111	1	90	20	2	0.8
8	RHD	No	Yes	2	1	2	2	2	21222	0.568351	90	25	1	0.9
9	RHD	No	Yes	1	1	1	1	1	11111	1	75	20	1	0.9
10	RHD	No	Yes	1	1	1	1	1	11111	1	85	30	2	0.8
11	RHD	No	Yes	1	2	1	2	1	12121	0.64629	95	30	2	0.8
12	RHD	No	Yes	2	1	2	1	2	21212	0.627206	80	30	2	0.8
13	RHD	No	Yes	2	2	2	2	1	22221	0.492934	95	30	1	0.9
14	RHD	No	Yes	1	1	1	2	2	11122	0.723229	85	10	2	0.8
15	RHD	No	Yes	1	1	1	1	1	11111	1	95	35	1	0.9
16	RHD	No	yes	2	2	4	3	3	22433	0.369679	75	42	2	0.8
17	RHD	No	Yes	2	1	2	2	2	21222	0.568351	70	20	2	0.8
18	RHD	No	Yes	2	2	2	2	2	22222	0.467358	70	29	2	0.8
19	RHD	No	Yes	1	1	1	2	1	11121	0.78049	70	15	1	0.9
20	RHD	No	Yes	1	1	1	2	1	11121	0.78049	85	40	2	0.8
21	RHD	No	Yes	1	1	1	2	2	11122	0.723229	65	30	1	0.9
22	RHD	No	Yes	1	1	1	1	1	11111	1	75	50	2	0.8
23	RHD	No	Yes	3	2	3	3	2	32332	0.41986	60	26	3	0.7
24	RHD	No	Yes	3	2	3	3	2	32332	0.41986	70	46	3	0.7
25	RHD	No	Yes	2	2	2	2	2	22222	0.467358	85	30	1	0.9
26	RHD	No	Yes	1	1	1	2	1	11121	0.78049	90	35	2	0.8
27	RHD	No	Yes	1	1	1	1	2	11112	0.814345	90	45	2	0.8
28	RHD	No	Yes	1	1	2	2	3	11223	0.66099	65	20	1	0.9
29	RHD	No	Yes	1	1	1	2	1	11121	0.78049	70	20	2	0.8
30	RHD	No	Yes	1	1	1	1	1	11111	1	80	20	2	0.8
31	RHD	No	Yes	2	2	2	3	2	22232	0.45299	60	26	2	0.8
32	RHD	No	Yes	1	1	1	1	1	11111	1	90	40	1	0.9
33	RHD	No	Yes	3	1	2	2	2	31222	0.546601	95	45	1	0.9
34	RHD	No	Yes	2	1	3	2	4	21324	0.443299	75	26	3	0.7
35	RHD	No	Yes	1	1	1	1	1	11111	1	80	20	1	0.9
36	RHD	No	Yes	1	1	1	1	1	11111	1	88	40	1	0.9
37	RHD	No	Yes	1	1	1	1	1	11111	1	90	15	2	0.8
38	RHD	No	Yes	1	1	2	1	1	11211	0.79063	75	50	1	0.9
39	RHD	No	Yes	1	1	1	2	2	11122	0.723229	80	30	1	0.9
40	RHD	No	Yes	1	1	1	1	1	11111	1	90	30	2	0.8
41	RHD	No	Yes	1	1	1	1	1	11111	1	98	60	1	0.9
42	RHD	No	Yes	1	1	1	1	1	11111	1	40	10	1	0.9
43	RHD	No	Yes	1	1	1	1	1	11111	1	85	25	1	0.9
44	RHD	No	Yes	1	1	1	2	2	11122	0.723229	80	12	1	0.9
45	RHD	No	Yes	3	1	3	2	1	31321	0.560319	80	30	2	0.8
46	RHD	No	Yes	1	1	1	1	1	11111	1	80	20	1	0.9
47	RHD	No	Yes	1	1	1	1	1	11111	1	80	35	2	0.8
48	RHD	No	Yes	1	1	1	1	1	11111	1	85	35	1	0.9
49	RHD	No	Yes	1	1	1	1	1	11111	1	80	38	2	0.8
50	RHD	No	Yes	1	1	1	1	1	11111	1	85	36	3	0.7
51	RHD	No	Yes	1	1	1	1	1	11111	1	60	15	1	0.9
52	RHD	No	Yes	1	1	2	1	1	11211	0.79063	70	15	1	0.9
53	RHD	No	Yes	2	1	1	2	1	21121	0.647902	85	40	2	0.8
54	RHD	No	Yes	1	1	1	3	1	11131	0.726	90	30	1	0.9
55	RHD	No	Yes	1	1	1	2	1	11121	0.78049	90	35	2	0.8
56	RHD	No	Yes	1	1	1	1	1	11111	1	75	44	2	0.8
57	RHD	No	Yes	2	1	2	2	1	21221	0.594858	70	35	1	0.9
58	RHD	No	Yes	1	1	1	1	1	11111	1	85	30	2	0.8
59	RHD	No	Yes	1	1	1	1	1	11111	1	50	33	2	0.8
60	RHD	No	Yes	1	1	1	1	1	11111	1	85	15	2	0.8
61	RHD	No	Yes	2	1	2	2	2	21222	0.568351	65	45	2	0.8
62	RHD	No	Yes	1	1	1	1	2	11112	0.814345	65	15	2	0.8
63	RHD	No	Yes	1	1	1	2	1	11121	0.78049	82	22	1	0.9
64	RHD	No	Yes	1	1	2	1	1	11211	0.79063	80	20	1	0.9
65	RHD	No	Yes	1	1	1	2	1	11121	0.78049	85	20	2	0.8
66	RHD	No	Yes	2	1	2	3	3	21233	0.54713	90	40	2	0.8
67	RHD	No	Yes	1	1	1	1	1	11111	1	95	15	1	0.9
68	RHD	No	Yes	1	1	1	2	1	11121	0.78049	70	40	2	0.8
69	RHD	No	Yes	1	1	1	1	1	11111	1	90	50	1	0.9
70	RHD	No	Yes	1	1	1	1	1	11111	1	80	37	2	0.8
71	RHD	No	Yes	1	1	1	2	2	11122	0.723229	90	40	2	0.8
72	RHD	No	Yes	1	1	1	1	1	11111	1	80	15	1	0.9
73	RHD	No	Yes	1	1	1	1	1	11111	1	70	30	2	0.8
74	RHD	No	Yes	2	1	1	2	1	21121	0.647902	90	30	1	0.9
75	RHD	No	Yes	1	1	1	1	2	11112	0.814345	85	35	1	0.9
76	RHD	No	Yes	1	1	1	1	1	11111	1	80	20	2	0.8
77	RHD	No	Yes	1	1	1	2	1	11121	0.78049	90	56	2	0.8
78	RHD	No	Yes	1	1	1	1	1	11111	1	90	20	1	0.9
79	RHD	No	Yes	3	2	3	4	3	32343	0.302988	75	36	2	0.8
80	RHD	No	Yes	1	1	1	2	1	11121	0.78049	80	35	1	0.9
81	RHD	No	Yes	1	1	1	1	1	11111	1	90	22	1	0.9
82	RHD	No	Yes	2	2	2	2	1	22221	0.492934	75	52	2	0.8
83	RHD	No	Yes	1	1	1	2	1	11121	0.78049	75	27	3	0.7
84	RHD	No	Yes	2	2	2	1	1	22211	0.551565	85	22	1	0.9
85	RHD	No	Yes	1	1	1	2	1	11121	0.78049	60	20	2	0.8
86	RHD	No	Yes	3	2	2	3	2	32232	0.431531	95	44	3	0.7
87	RHD	No	Yes	1	1	1	2	2	11122	0.723229	90	20	1	0.9
88	RHD	No	Yes	2	3	3	2	1	23321	0.460778	80	20	2	0.8
89	RHD	No	Yes	1	1	1	1	1	11111	1	95	45	1	0.9
90	RHD	No	Yes	2	1	3	2	1	21321	0.581778	95	50	1	0.9
91	RHD	No	Yes	2	2	2	2	2	22222	0.467358	85	38	2	0.8
92	RHD	No	Yes	1	1	1	2	1	11121	0.78049	80	30	2	0.8
93	RHD	No	Yes	1	1	1	1	1	11111	1	95	42	1	0.9
94	RHD	No	Yes	1	1	1	2	1	11121	0.78049	80	30	2	0.8
95	RHD	No	Yes	1	1	1	2	1	11121	0.78049	95	52	1	0.9
96	RHD	No	Yes	1	1	2	2	1	11221	0.700936	75	25	2	0.8
97	RHD	No	Yes	3	1	1	1	1	31111	0.677	85	20	2	0.8
98	RHD	No	Yes	2	1	2	2	1	21221	0.594858	80	41	3	0.7
99	RHD	No	Yes	1	1	1	2	1	11121	0.78049	75	28	2	0.8
100	RHD	No	Yes	1	1	1	1	1	11111	1	70	38	3	0.7
101	RHD	No	Yes	1	1	1	2	2	11122	0.723229	48	14	3	0.7
102	RHD	No	Yes	1	1	1	3	2	11132	0.700611	68	30	2	0.8
103	RHD	No	Yes	1	1	1	1	1	11111	1	75	30	1	0.9
104	RHD	No	Yes	1	1	1	1	1	11111	1	40	10	1	0.9
105	RHD	No	Yes	1	1	1	2	1	11121	0.78049	70	32	2	0.8
106	RHD	No	Yes	2	2	2	2	2	22222	0.467358	75	20	2	0.8
107	RHD	No	Yes	1	1	1	1	1	11111	1	85	36	1	0.9
108	RHD	No	Yes	1	1	1	2	1	11121	0.78049	75	40	1	0.9
109	RHD	No	Yes	1	1	2	1	2	11212	0.733538	85	15	1	0.9
110	RHD	No	Yes	1	2	2	2	1	12221	0.593568	60	12	1	0.9
111	RHD	No	Yes	1	1	1	1	1	11111	1	60	12	1	0.9
112	RHD	No	Yes	1	1	1	1	2	11112	0.814345	80	15	2	0.8
113	RHD	No	Yes	1	1	1	1	1	11111	1	80	15	2	0.8
114	RHD	No	Yes	2	1	4	2	1	21421	0.516748	75	24	2	0.8
115	RHD	No	Yes	2	2	2	2	2	22222	0.467358	70	29	2	0.8
116	RHD	No	Yes	4	2	3	2	2	42322	0.401727	65	22	2	0.8
117	RHD	No	Yes	1	1	1	1	1	11111	1	90	25	1	0.9
118	RHD	No	Yes	1	1	1	2	1	11121	0.78049	70	34	2	0.8
119	RHD	No	Yes	1	1	1	2	1	11121	0.78049	70	23	2	0.8
120	RHD	No	Yes	1	1	1	1	2	11112	0.814345	80	40	3	0.7
121	RHD	No	Yes	2	1	1	2	1	21121	0.647902	90	37	3	0.7
122	RHD	No	Yes	2	1	1	2	1	21121	0.647902	90	20	1	0.9
123	RHD	No	Yes	1	1	1	1	1	11111	1	85	50	2	0.8
124	RHD	No	Yes	2	1	1	2	1	21121	0.647902	75	30	2	0.8
125	RHD	No	Yes	1	1	2	2	1	11221	0.700936	80	8	1	0.9
126	RHD	No	Yes	2	1	1	2	2	21122	0.616861	70	10	2	0.8
127	RHD	No	Yes	1	3	2	2	2	13222	0.546601	82	35	1	0.9
128	RHD	No	Yes	1	1	1	2	2	11122	0.723229	100	40	2	0.8
129	RHD	No	Yes	1	1	1	1	2	11112	0.814345	70	20	1	0.9
130	RHD	No	Yes	1	1	1	1	1	11111	1	90	40	1	0.9
131	RHD	No	Yes	1	1	1	2	1	11121	0.78049	95	46	3	0.7
132	RHD	No	Yes	1	1	1	1	1	11111	1	100	63	3	0.7
133	RHD	No	Yes	1	1	1	1	1	11111	1	90	35	1	0.9
134	RHD	No	Yes	1	1	2	2	1	11221	0.700936	70	15	1	0.9
135	RHD	No	Yes	1	1	1	1	1	11111	1	90	35	1	0.9
136	RHD	No	Yes	1	1	1	1	1	11111	1	95	22	1	0.9
137	RHD	No	Yes	1	1	1	3	1	11131	0.726	90	20	1	0.9
138	RHD	No	Yes	3	1	1	3	1	31131	0.605	60	30	2	0.8
139	RHD	No	Yes	1	1	1	1	1	11111	1	70	40	2	0.8
140	RHD	No	Yes	1	1	1	1	1	11111	1	80	20	1	0.9
141	RHD	Yes	No	1	1	1	1	1	11111	1	75	45	2	0.8
142	RHD	No	Yes	1	1	1	2	1	11121	0.78049	90	20	2	0.8
143	RHD	No	Yes	1	2	1	2	2	12122	0.615568	75	36	2	0.8
144	RHD	No	Yes	1	1	1	1	2	11112	0.814345	80	20	2	0.8
145	RHD	No	Yes	2	1	1	2	1	21121	0.647902	100	40	1	0.9
146	RHD	No	No	1	1	1	1	1	11111	1	80	20	1	0.9
147	RHD	no	Yes	1	1	1	2	1	11121	0.78049	80	10	2	0.8
148	RHD	No	Yes	1	1	1	1	1	11111	1	80	25	2	0.8

## Sheet: Valve replacement surgery
Patient Number	RF/RHD	Whether CHF or not	Advise for surgery	Whether surgery Availed	Mobility	Self care	Ususal activities	Pain / discomfort	Anxiety/ Depression	clubbed value	EQ5D score	Your Health today	How many more years do you expect to live with RF/RHD disease?	Imagin that there is a new traetment for RF/RHD. It always work but reduce the length of life.how many of your reamaing yr would you be willing to give up, if you could have this traetment and enjoy good halth without RF/RHD disease for the rest of your life.	TTO score
1	RHD	Yes	Yes	Yes	3	3	4	3	2	33432	0.334582	45	15	1	0.9
2	RHD	Yes	Yes	Yes	1	1	2	2	2	11222	0.669243	70	15	2	0.8
3	RHD	Yes	Yes	Yes	2	2	2	2	1	22221	0.492934	80	35	3	0.7
4	RHD	Yes	Yes	Yes	2	2	3	2	1	22321	0.481027	80	36	2	0.8
5	RHD	Yes	Yes	Yes	1	1	1	2	1	11121	0.78049	50	20	1	0.9
6	RHD	Yes	Yes	Yes	1	1	1	1	1	11111	1	85	40	2	0.8
7	RHD	Yes	Yes	Yes	1	1	2	1	1	11211	0.79063	70	46	3	0.7
8	RHD	Yes	Yes	Yes	2	4	3	3	2	24332	0.357876	80	30	2	0.8
9	RHD	Yes	Yes	Yes	1	1	1	1	1	11111	1	85	60	2	0.8
10	RHD	Yes	Yes	Yes	2	2	2	1	1	22211	0.551565	80	10	1	0.9
11	RHD	Yes	Yes	Yes	2	2	2	1	1	22211	0.551565	90	20	2	0.8
12	RHD	Yes	Yes	Yes	2	2	2	1	1	22211	0.551565	75	25	3	0.7
13	RHD	Yes	Yes	Yes	1	1	1	1	2	11112	0.814345	85	39	2	0.8
14	RHD	Yes	Yes	Yes	1	1	2	2	2	11222	0.669243	90	30	1	0.9
15	RHD	Yes	Yes	Yes	2	2	2	2	1	22221	0.492934	70	35	1	0.9
16	RHD	Yes	Yes	Yes	1	2	1	3	1	12131	0.625249	82	22	1	0.9
17	RHD	Yes	Yes	Yes	2	1	1	2	2	21122	0.616861	95	65	2	0.8
18	RHD	Yes	Yes	Yes	2	1	3	3	4	21334	0.428981	70	25	2	0.8
19	RHD	Yes	Yes	Yes	1	1	2	2	2	11222	0.669243	75	20	1	0.9
20	RHD	Yes	Yes	Yes	1	1	2	1	1	11211	0.79063	75	20	1	0.9
21	RHD	Yes	Yes	Yes	1	1	2	1	1	11211	0.79063	95	35	1	0.9
22	RHD	Yes	Yes	Yes	2	2	2	1	1	22211	0.551565	70	30	1	0.9
23	RHD	Yes	Yes	Yes	1	1	1	2	1	11121	0.78049	80	20	2	0.8
24	RHD	Yes	Yes	Yes	1	1	2	1	2	11212	0.733538	85	48	2	0.8
25	RHD	Yes	Yes	Yes	3	4	3	1	2	34312	0.408417	80	15	1	0.9
26	RHD	Yes	Yes	Yes	1	1	1	2	1	11121	0.78049	85	20	2	0.8
27	RHD	Yes	Yes	Yes	3	2	2	2	2	32222	0.44585	85	30	1	0.9
28	RHD	Yes	Yes	Yes	2	1	3	3	4	21334	0.428981	70	20	0.5	0.95
29	RHD	Yes	Yes	Yes	1	1	1	1	1	11111	1	70	15	1	0.9
30	RHD	Yes	Yes	Yes	1	1	2	1	1	11211	0.79063	85	30	2	0.8
31	RHD	Yes	Yes	Yes	1	2	2	1	1	12211	0.656607	85	30	1	0.9
32	RHD	Yes	Yes	Yes	1	2	1	3	1	12131	0.625249	72	20	2	0.8

## Sheet: Baloon valvotomy
Patient number	RF/RHD	Advise for surgery	Whether surgery Availed	Mobility	Self care	Ususal activities	Pain / discomfort	Anxiety/ Depression	clubbed value	EQ5D score	Your Health today	Imagine that there is a new traetment for RF/RHD. It always work but reduce the length of life.how many of your reamaing yr would you be willing to give up, if you could have this traetment and enjoy good halth without RF/RHD disease for the rest of your life.	TTO score
1	RHD	Yes	Yes	1	1	2	1	1	11211	0.79063	95	1	0.9
2	RHD	Yes	Yes	1	1	1	1	1	11111	1	95	1	0.9
3	RHD	Yes	Yes	1	1	1	1	1	11111	1	95	1	0.9
4	RHD	Yes	Yes	1	1	1	1	1	11111	1	95	1	0.9
5	RHD	Yes	Yes	2	2	3	2	2	22322	0.455638	80	2	0.8
6	RHD	Yes	Yes	2	1	2	1	1	21211	0.658217	90	1	0.9
7	RHD	Yes	Yes	3	1	2	1	2	31212	0.604282	90	1	0.9
8	RHD	Yes	Yes	1	1	1	1	1	11111	1	95	5	0.5
9	RHD	Yes	Yes	1	1	2	1	1	11211	0.79063	90	3	0.7
10	RHD	Yes	Yes	1	1	2	1	1	11211	0.79063	90	3	0.7
11	RHD	Yes	Yes	2	1	2	2	1	21221	0.594858	80	2	0.8
12	RHD	Yes	Yes	2	1	2	1	2	21212	0.627206	80	1	0.9
13	RHD	Yes	Yes	1	1	2	2	1	11221	0.700936	90	2	0.8
14	RHD	Yes	Yes	1	1	2	2	1	11221	0.700936	90	1	0.9
15	RHD	Yes	Yes	1	1	1	1	1	11111	1	95	1	0.9
16	RHD	Yes	Yes	2	1	2	1	1	21211	0.658217	90	2	0.8
17	RHD	Yes	Yes	2	1	2	3	1	21231	0.57913	75	1	0.9
18	RHD	Yes	Yes	1	1	1	1	1	11111	1	98	2	0.8
19	RHD	Yes	Yes	2	2	3	2	2	22322	0.455638	75	1	0.9
20	RHD	Yes	Yes	2	2	2	2	2	22222	0.467358	80	1	0.9
21	RHD	Yes	Yes	2	2	3	2	3	22323	0.449027	60	1	0.9
22	RHD	Yes	Yes	2	2	3	2	2	22322	0.455638	85	1	0.9
23	RHD	Yes	Yes	2	2	2	2	2	22222	0.467358	85	1	0.9
24	RHD	Yes	Yes	2	2	4	2	3	22423	0.383997	75	2	0.8
25	RHD	Yes	Yes	2	2	3	2	2	22322	0.455638	85	1	0.9
26	RHD	Yes	Yes	3	2	3	2	2	32322	0.434179	65	2	0.8
27	RHD	Yes	Yes	2	2	3	2	2	22322	0.455638	80	1	0.9
28	RHD	Yes	Yes	2	1	2	1	1	21211	0.658217	90	1	0.9
29	RHD	Yes	Yes	2	2	2	2	2	22222	0.467358	85	1	0.9
30	RHD	Yes	Yes	1	1	1	1	1	11111	1	95	2	0.8
31	RHD	Yes	Yes	1	1	1	1	1	11111	1	95	2	0.8
32	RHD	Yes	Yes	1	1	1	1	1	11111	1	95	1	0.9
33	RHD	Yes	Yes	1	1	1	1	1	11111	1	95	3	0.7
34	RHD	Yes	Yes	1	1	1	1	1	11111	1	95	3	0.7
35	RHD	Yes	Yes	1	1	1	1	1	11111	1	95	2	0.8
36	RHD	Yes	Yes	1	1	1	2	1	11121	0.78049	90	2	0.8
37	RHD	Yes	Yes	1	1	2	2	1	11221	0.700936	75	1	0.9
38	RHD	Yes	Yes	1	1	1	1	1	11111	1	95	2	0.8
39	RHD	Yes	Yes	1	1	1	1	1	11111	1	95	2	0.8
40	RHD	Yes	Yes	2	1	1	1	1	21111	0.734283	80	2	0.8
41	RHD	Yes	Yes	1	1	1	1	1	11111	1	95	1	0.9
42	RHD	Yes	Yes	1	1	1	1	1	11111	1	95	1	0.9
43	RHD	Yes	Yes	1	1	2	1	1	11211	0.79063	85	2	0.8
44	RHD	Yes	Yes	1	1	1	1	1	11111	1	95	2	0.8
45	RHD	Yes	Yes	1	1	1	1	1	11111	1	90	2	0.8
46	RHD	Yes	Yes	2	2	2	1	2	22212	0.525235	55	1	0.9
47	RHD	Yes	Yes	1	1	1	1	1	11111	1	90	2	0.8
48	RHD	Yes	Yes	1	1	1	1	2	11112	0.814345	80	1	0.9
49	RHD	Yes	Yes	1	1	1	1	1	11111	1	95	1	0.9
50	RHD	Yes	Yes	1	1	1	1	1	11111	1	90	1	0.9
51	RHD	Yes	Yes	1	1	1	2	1	11121	0.78049	85	2	0.8
52	RHD	Yes	Yes	1	1	1	1	2	11112	0.814345	80	1	0.9
53	RHD	Yes	Yes	1	1	1	1	1	11111	1	90	1	0.9
54	RHD	Yes	Yes	1	1	1	2	1	11121	0.78049	85	1	0.9
55	RHD	Yes	Yes	1	1	1	1	1	11111	1	95	1	0.9
56	RHD	Yes	Yes	1	1	1	1	1	11111	1	90	1	0.9
57	RHD	Yes	Yes	2	1	1	1	1	21111	0.734283	80	1	0.9
58	RHD	Yes	Yes	1	1	1	1	1	11111	1	95	1	0.9
59	RHD	Yes	Yes	1	1	1	1	1	11111	1	90	1	0.9
60	RHD	Yes	Yes	1	1	1	1	1	11111	1	90	1	0.9
61	RHD	Yes	Yes	1	1	1	1	1	11111	1	95	1	0.9
62	RHD	Yes	Yes	1	1	1	1	1	11111	1	95	1	0.9
63	RHD	Yes	Yes	1	2	1	1	1	12111	0.731053	95	1	0.9
64	RHD	Yes	Yes	1	1	1	1	1	11111	1	90	1	0.9
65	RHD	Yes	Yes	1	1	1	1	1	11111	1	95	1	0.9
66	RHD	Yes	Yes	1	1	1	2	1	11121	0.78049	90	1	0.9
67	RHD	Yes	Yes	1	1	2	1	1	11211	0.79063	95	1	0.9
68	RHD	Yes	Yes	1	1	1	1	1	11111	1	95	1	0.9
69
70
